# Supplementary material for: First record of the mygalomorph spider family Paratropididae (Arachnida, Araneae) in North America with the description of a new species of Paratropis Simon from Mexico, and with new ultramorphological data for the family
Source: Zookeys. 2014 Jun 16;(416):1–21. doi: 10.3897/zookeys.416.7253 (PMC4109506; doi:10.3897/zookeys.416.7253)
Supplement: XML Treatment for Paratropis [file zookeys.416.7253-treatment1.xml]

<!DOCTYPE tp:taxon-treatment
  PUBLIC "-//TaxonX//DTD Taxonomic Treatment Publishing DTD v0 20100105//EN" "tax-treatment-NSO.dtd">
<tp:taxon-treatment xmlns:tp="http://www.plazi.org/taxpub"><tp:treatment-meta><kwd-group><label>Taxon classification</label><kwd><named-content content-type="kingdom">Animalia</named-content></kwd><kwd><named-content content-type="order">Araneae</named-content></kwd><kwd><named-content content-type="family">Paratropididae</named-content></kwd></kwd-group><mixed-citation publication-type="journal"><person-group><name><surname>Valdez-Mondragón</surname><given-names>Alejandro</given-names></name><name><surname>Mendoza</surname><given-names>Jorge I.</given-names></name><name><surname>Francke</surname><given-names>Oscar F.</given-names></name></person-group><article-title>First record of the mygalomorph spider family Paratropididae (Arachnida, Araneae) in North America with the description of a new species of <italic>Paratropis</italic> Simon from Mexico, and with new ultramorphological data for the family</article-title><source>Zookeys</source><day>16</day><month>6</month><year>2014</year><volume>2014</volume><issue>416</issue><fpage>1</fpage><lpage>21</lpage><pub-id pub-id-type="doi">10.3897/zookeys.416.7253</pub-id></mixed-citation></tp:treatment-meta><tp:nomenclature><label>Genus</label><tp:taxon-name>
                            <tp:taxon-name-part taxon-name-part-type="genus">Paratropis</tp:taxon-name-part>
                        </tp:taxon-name><tp:taxon-authority>Simon, 1889</tp:taxon-authority></tp:nomenclature><tp:treatment-sec sec-type="Type species"><title>Type species.</title><p><italic><tp:taxon-name>Paratropis scruposa</tp:taxon-name></italic> Simon, 1889</p><!--PageBreak--></tp:treatment-sec><tp:treatment-sec sec-type="Diagnosis"><title>Diagnosis.</title><p>The genus can be diagnosed with the following combination of characters (after <xref ref-type="bibr" rid="B8">Raven 1985</xref>): 1) eye tubercle highly elevated, 2) transverse fovea, 3) narrow cheliceral furrow, with teeth on both margins in two juxtaposed rows, 4) endites with anterior conical projection, 5) Legs I of male without tibial spur, 6) paired claws of tarsus with one long tooth, 7) claw tufts absent, and 8) third claw absent on leg II (However, see Discussion concerning this character on the new species).</p></tp:treatment-sec><ref-list><ref id="B8"><mixed-citation xmlns:xlink="http://www.w3.org/1999/xlink" xlink:type="simple"><person-group><name name-style="western"><surname>Raven</surname><given-names>RJ</given-names></name></person-group> (<year>1985</year>) <article-title>The spider infraorder Mygalomorphae (Araneae): cladistics and systematics.</article-title><source>Bulletin of the American Museum of Natural History</source><volume>182</volume>: <fpage>1</fpage>–<lpage>180</lpage>.</mixed-citation></ref></ref-list></tp:taxon-treatment>
