# Supplementary material for: First record of the mygalomorph spider family Paratropididae (Arachnida, Araneae) in North America with the description of a new species of Paratropis Simon from Mexico, and with new ultramorphological data for the family
Source: Zookeys. 2014 Jun 16;(416):1–21. doi: 10.3897/zookeys.416.7253 (PMC4109506; doi:10.3897/zookeys.416.7253)
Supplement: XML Treatment for Paratropis tuxtlensis [file zookeys.416.7253-treatment2.xml]

<!DOCTYPE tp:taxon-treatment
  PUBLIC "-//TaxonX//DTD Taxonomic Treatment Publishing DTD v0 20100105//EN" "tax-treatment-NSO.dtd">
<tp:taxon-treatment xmlns:tp="http://www.plazi.org/taxpub"><tp:treatment-meta><kwd-group><label>Taxon classification</label><kwd><named-content content-type="kingdom">Animalia</named-content></kwd><kwd><named-content content-type="order">Araneae</named-content></kwd><kwd><named-content content-type="family">Paratropididae</named-content></kwd></kwd-group><mixed-citation publication-type="journal"><person-group><name><surname>Valdez-Mondragón</surname><given-names>Alejandro</given-names></name><name><surname>Mendoza</surname><given-names>Jorge I.</given-names></name><name><surname>Francke</surname><given-names>Oscar F.</given-names></name></person-group><article-title>First record of the mygalomorph spider family Paratropididae (Arachnida, Araneae) in North America with the description of a new species of <italic>Paratropis</italic> Simon from Mexico, and with new ultramorphological data for the family</article-title><source>Zookeys</source><day>16</day><month>6</month><year>2014</year><volume>2014</volume><issue>416</issue><fpage>1</fpage><lpage>21</lpage><pub-id pub-id-type="doi">10.3897/zookeys.416.7253</pub-id></mixed-citation></tp:treatment-meta><tp:nomenclature><tp:taxon-name>
                            <tp:taxon-name-part taxon-name-part-type="genus">Paratropis</tp:taxon-name-part>
                            <tp:taxon-name-part taxon-name-part-type="species">tuxtlensis</tp:taxon-name-part>
                            <object-id xmlns:xlink="http://www.w3.org/1999/xlink" content-type="zoobank" xlink:type="simple">http://zoobank.org/8277A8CD-10F1-4ACB-B59C-0C5BB39CA60E</object-id>
                        </tp:taxon-name><tp:taxon-status xmlns:xlink="http://www.w3.org/1999/xlink" xlink:type="simple">sp. n.</tp:taxon-status><xref ref-type="fig" rid="F1">Figures 1</xref><xref ref-type="fig" rid="F2"/><xref ref-type="fig" rid="F3"/><xref ref-type="fig" rid="F4"/><xref ref-type="fig" rid="F5"/><xref ref-type="fig" rid="F6"/><xref ref-type="fig" rid="F7"/><xref ref-type="fig" rid="F8"/><xref ref-type="fig" rid="F9"/><xref ref-type="fig" rid="F10">–60</xref></tp:nomenclature><tp:treatment-sec sec-type="Type material"><title>Type material.</title><p>MEXICO: <italic>Veracruz</italic>: male holotype (CNAN-T0766) from Estación de Biología Tropical “Los Tuxtlas”, Universidad Nacional Autónoma de México (UNAM), Municipio San Andrés Tuxtla (<named-content xmlns:xlink="http://www.w3.org/1999/xlink" content-type="dwc:verbatimCoordinates" xlink:type="simple">18.58500°N, 95.07510°W</named-content>, 1039 m), 10 November 2012; A. Valdez. O. Francke, G. Montiel, J. Cruz, R. Monjaraz Cols. Paratypes: 2 males (CNAN-T0768 and T0769), same data as holotype. 1 female (CNAN-T0822), same locality as holotype, 27 August 2005; A. Valdez. O. Francke, H. Montaño, M. Córdova, A. Jaimes Cols. 2 females (CNAN-T0767 and T0821) from 1 km SE of Díaz Ordaz, Municipio San Andrés Tuxtla (<named-content xmlns:xlink="http://www.w3.org/1999/xlink" content-type="dwc:verbatimCoordinates" xlink:type="simple">18.52775°N, 95.08691°W</named-content>, 480 m), 14 June 2011; A. Valdez. O. Francke, C. Santibáñez, J. Cruz, R. Monjaraz, G. Contreras Cols.</p></tp:treatment-sec><tp:treatment-sec sec-type="Other material"><title>Other material.</title><p>MEXICO: <italic>Veracruz</italic>: 1 immature (CNAN), same data as holotype. 1 immature (CNAN), same locality as holotype, 11 January 2012; O. Francke, G. Montiel, J. Cruz, R. Monjaraz Cols.</p></tp:treatment-sec><tp:treatment-sec sec-type="Diagnosis"><title>Diagnosis.</title><p>Distinguished from <italic><tp:taxon-name>Paratropis papilligera</tp:taxon-name></italic> (the other species where the male is known) by the male palp with conical tibia (<xref ref-type="fig" rid="F2">Fig. 14</xref>), in <italic><tp:taxon-name>Paratropis papilligera</tp:taxon-name></italic> the tibia is cylindrical (<xref ref-type="bibr" rid="B3">F. O. P.-Cambridge 1896</xref>; fig. 7); by the pyriform palp bulb larger in <italic><tp:taxon-name>Paratropis tuxtlensis</tp:taxon-name></italic> (<xref ref-type="fig" rid="F1">Figures 10</xref>–<xref ref-type="fig" rid="F2">15</xref>); by the bulb with embolus shorter, almost with the same length of the palp tibia (<xref ref-type="fig" rid="F2">Figure 14</xref>), and slightly sigmoid (<xref ref-type="fig" rid="F1">Figures 10</xref>–<xref ref-type="fig" rid="F2">15</xref>), in <italic><tp:taxon-name>Paratropis papilligera</tp:taxon-name></italic> the embolus is longer than the length of the palp tibia and more curved (<xref ref-type="bibr" rid="B3">F. O. P.-Cambridge 1896</xref>; fig. 7); by the number of conical teeth in the cheliceral furrows, in <italic><tp:taxon-name>Paratropis tuxtlensis</tp:taxon-name></italic> the promargin has 11 teeth and retromargin 9 (<xref ref-type="fig" rid="F1">Figure 9</xref>), whereas in <italic><tp:taxon-name>Paratropis papilligera</tp:taxon-name></italic> the promargin has 14 teeth and retromargin 10.</p><fig id="F1" position="float" orientation="portrait"><label>Figures 1–13.</label><caption><p><italic><tp:taxon-name>Paratropis tuxtlensis</tp:taxon-name></italic> sp. n. Male. <bold>1</bold> Carapace, dorsal view <bold>2</bold> Prosoma, ventral view, showing the sternum, labium, endites and chelicerae <bold>3</bold> Opisthosoma, dorsal view <bold>4</bold> Carapace, right lateral view <bold>5–6</bold> Ocular region, dorsal and lateral views, respectively <bold>7</bold> Endites and labium, ventral view <bold>8</bold> Spinnerets, ventral view (arrows indicate the PMS) <bold>9</bold> Left chelicerae, teeth on promargin (left) and retromargin (right) <bold>10–13</bold> Bulb and embolus, prolateral, retrolateral, dorsal, and ventral views respectively. Scales: 0.4 mm (Figures <bold>5, 6</bold>), 0.5 mm (Figures <bold>7, 9–13</bold>), 1 mm (Figure <bold>8</bold>), 2 mm (Figures <bold>1–4</bold>).</p></caption><graphic xmlns:xlink="http://www.w3.org/1999/xlink" xlink:href="zookeys-416-001-g001.jpg" position="float" orientation="portrait" xlink:type="simple"/></fig><fig id="F2" position="float" orientation="portrait"><label>Figures 14–21.</label><caption><p><italic><tp:taxon-name>Paratropis tuxtlensis</tp:taxon-name></italic> sp. n. Male <bold>14</bold> Left palp, prolateral view <bold>15</bold> Left palp, detail of bulb and embolus, prolateral view <bold>16</bold> Detail of the embolus opening, distal view <bold>17</bold> Left palp tibia, dorsal-retrolateral view (arrows indicate the trichobothria) <bold>18</bold> Detail of the trichobothria sockets on the palp tibia <bold>19</bold> Left palp, tibia and tarsus, prolateral view <bold>20</bold> Left palp, tibia and tarsus, retrolateral view (arrows indicate the trichobothria) <bold>21</bold> Detail of the setae on tarsus of left palp, prolateral view. Scales: 10 µm (Figure <bold>16</bold>), 100 µm (Figure <bold>18</bold>), 200 µm (Figure <bold>21</bold>), 500 µm (Figures <bold>15, 17, 19, 20</bold>), 1 mm (Figure <bold>14</bold>).</p></caption><graphic xmlns:xlink="http://www.w3.org/1999/xlink" xlink:href="zookeys-416-001-g002.jpg" position="float" orientation="portrait" xlink:type="simple"/></fig></tp:treatment-sec><tp:treatment-sec sec-type="Description"><title>Description.</title><p><bold>Holotype male (CNAN-T0766).</bold> Body length 8.20 (not including chelicerae and spinnerets); chelicerae length 1.50; carapace length 4.90, width 4.00; opisthosoma length 5.20, width 3.70.</p><!--PageBreak--><!--PageBreak--><p><italic>Coloration</italic>: The general coloration under alcohol is the same as soil particles encrusted on the body, which is pale brown (<xref ref-type="fig" rid="F1">Figures 1–4</xref>, <xref ref-type="fig" rid="F1">6</xref>, <xref ref-type="fig" rid="F1">8</xref>). Chelicerae orange ventrally (<xref ref-type="fig" rid="F1">Figures 2</xref>, <xref ref-type="fig" rid="F1">7</xref>, <xref ref-type="fig" rid="F1">9</xref>), becoming brown dorsally (<xref ref-type="fig" rid="F1">Figures 1</xref>, <xref ref-type="fig" rid="F1">4</xref>), fangs of chelicerae dark reddish brown (<xref ref-type="fig" rid="F1">Figure 2</xref>). The carapace has reddish coloration when the soil particles are cleaned. Sternum pale orange; endites and labium orange (<xref ref-type="fig" rid="F1">Figure 2</xref>). Legs olive color when soil particles are cleaned, becoming paler on tibia, metatarsi, and tarsi. The opisthosoma was difficult to clean, even with longer time in the ultrasonic cleaner, and the coloration could be similar to the carapace. Spinnerets pale yellow.</p><p><italic>Carapace</italic>: Orbiculate, concave posteriorly (<xref ref-type="fig" rid="F1">Figure 1</xref>). Eye tubercle elevated; fovea shallow, slightly recurved, width 0.4, visible only when the carapace is cleaned of soil encrustations. All eyes well developed; in dorsal view anterior eye row slightly recurved, posterior eye row recurved. Eye sizes and interocular distances: AME 0.24; ALE 0.26; PME 0.16; PLE 0.26; AME–AME 0.08; AME–ALE 0.04; PME–PME 0.38; PME–PLE 0.05; ALE–PLE 0.08. Ocular tubercle raised: 0.74 length; 0.88 width; clypeus lacking (<xref ref-type="fig" rid="F1">Figures 5</xref>, <xref ref-type="fig" rid="F1">6</xref>).</p><p><italic>Palps</italic>: Bulb pyriform (<xref ref-type="fig" rid="F1">Figures 10–13</xref>, <xref ref-type="fig" rid="F2">14</xref>, <xref ref-type="fig" rid="F2">15</xref>), spermatic duct visible through integument (<xref ref-type="fig" rid="F1">Figures 10–13</xref>). Embolus very long and conical, filiform apically (<xref ref-type="fig" rid="F1">Figures 10–13</xref>), with spermatic opening distally (<xref ref-type="fig" rid="F2">Figure 16</xref>). Tarsus with two types of setae: (i) numerous long, scattered, slightly curved, acuminate setae (<xref ref-type="fig" rid="F2">Figure 21</xref>); (ii) long, clubbed setae retrolaterally (<xref ref-type="fig" rid="F2">Figure 20</xref>). Tarsus with four medial-dorsal trichobothria (arrows, <xref ref-type="fig" rid="F2">Figure 20</xref>). Tibiae ventrally with numerous long, curved setae (<xref ref-type="fig" rid="F2">Figures 14</xref>, <xref ref-type="fig" rid="F2">15</xref>); with five trichobothria, two medial-prolateral, and three medial-retrolateral (arrows <xref ref-type="fig" rid="F2">Figures 17</xref>; <xref ref-type="fig" rid="F2">18</xref>, <xref ref-type="fig" rid="F6">46</xref>). Tibiae with long, clubbed setae pro- and retrolaterally (<xref ref-type="fig" rid="F2">Figures 19</xref>, <xref ref-type="fig" rid="F2">20</xref>). Patellae with numerous, curved, barbed setae. Femora concave prolaterally, dorsally with few clubbed setae on distal part. Trochanters cylindrical, with clubbed setae dorsally and ventrally. All palps segments are covered with encrusted soil particles, except the bulbs, embolus (<xref ref-type="fig" rid="F1">Figures 10–13</xref>), and prolateral region of femora and trochanters.</p><p><italic>Chelicerae</italic>: Cheliceral furrow promargin and retromargin with short, wide, conical teeth, wider on retromargin than on promargin (<xref ref-type="fig" rid="F1">Figures 9</xref>, <xref ref-type="fig" rid="F4">30–32</xref>); promargin with 11 teeth, retromargin with 9 teeth (<xref ref-type="fig" rid="F1">Figure 9</xref>); on both margins the proximal teeth are wider and longer than distal teeth (<xref ref-type="fig" rid="F1">Figures 9</xref>, <xref ref-type="fig" rid="F4">31</xref>, <xref ref-type="fig" rid="F4">32</xref>). Retromargin of chelicerae with numerous long, barbed setae (<xref ref-type="fig" rid="F4">Figures 30</xref>, <xref ref-type="fig" rid="F4">31</xref>), more numerous and longer than on promargin (<xref ref-type="fig" rid="F4">Figure 31</xref>). Retrolateral face with clubbed setae, curved distally (<xref ref-type="fig" rid="F4">Figures 36</xref>, <xref ref-type="fig" rid="F4">37</xref>), becoming shorter mesally (<xref ref-type="fig" rid="F4">Figures 35</xref>, <xref ref-type="fig" rid="F4">36</xref>). Fang with venom gland duct opening dorsal sub-distal (<xref ref-type="fig" rid="F4">Figures 33</xref>, <xref ref-type="fig" rid="F4">34</xref>). Cuticle on retrolateral face of chelicerae with numerous glandular pores (arrows, <xref ref-type="fig" rid="F4">Figures 37</xref>).</p><p><italic>Endites</italic>: Longer than wide, with small conical projection anteriorly (<xref ref-type="fig" rid="F1">Figures 2</xref>, <xref ref-type="fig" rid="F1">7</xref>, <xref ref-type="fig" rid="F3">22</xref>, <xref ref-type="fig" rid="F3">23</xref>). Prolaterally with numerous long, curved, barbed setae (<xref ref-type="fig" rid="F3">Figures 22</xref>, <xref ref-type="fig" rid="F3">23</xref>), shorter proximally (<xref ref-type="fig" rid="F3">Figures 22</xref>); ventrally with scattered, long, curved setae (<xref ref-type="fig" rid="F3">Figures 22–24</xref>). Endites ventrally with numerous, scattered, finger-shaped cuspules; 42 cuspules on right endite and 40 on left one (<xref ref-type="fig" rid="F1">Figures 7</xref>, <xref ref-type="fig" rid="F3">24</xref>, <xref ref-type="fig" rid="F3">25</xref>). Endites without pores ventrally (<xref ref-type="fig" rid="F3">Figures 24</xref>, <xref ref-type="fig" rid="F3">25</xref>). Retrolateral area with small, spine-like setae (<xref ref-type="fig" rid="F3">Figure 26</xref>). The cuticle is not encrusted with soil particles (<xref ref-type="fig" rid="F1">Figures 2</xref>, <xref ref-type="fig" rid="F1">7</xref>).</p><fig id="F3" position="float" orientation="portrait"><label>Figures 22–29.</label><caption><p><italic><tp:taxon-name>Paratropis tuxtlensis</tp:taxon-name></italic> sp. n. Male. <bold>22</bold> Left endite, dorsal view <bold>23</bold> Left endite, apical detail <bold>24</bold> Left endite, detail of the setae <bold>25</bold> Detail of the finger-shaped cuspules on endite <bold>26</bold> Detail of the setae on retrolateral region of left endite <bold>27</bold> Left leg I, dorsal view of the tarsus <bold>28</bold> Left tarsus I, detail of the trichobothria sockets (arrows indicate the cuticular pores) <bold>29</bold> Detail of the glandular pore on the surface of the tarsus. Scales: 10 µm (Figure <bold>29</bold>), 50 µm (Figure <bold>25</bold>), 100 µm (Figure <bold>26</bold>), 200 µm (Figure <bold>28</bold>), 300 µm (Figure <bold>24</bold>), 400 µm (Figure <bold>23</bold>), 500 µm (Figure <bold>27</bold>), 1 mm (Figure <bold>22</bold>).</p></caption><graphic xmlns:xlink="http://www.w3.org/1999/xlink" xlink:href="zookeys-416-001-g003.jpg" position="float" orientation="portrait" xlink:type="simple"/></fig><fig id="F4" position="float" orientation="portrait"><label>Figures 30–37.</label><caption><p><italic><tp:taxon-name>Paratropis tuxtlensis</tp:taxon-name></italic> sp. n. Male. <bold>30</bold> Left chelicerae with extended fang, ventral view <bold>31</bold> Left chelicerae, teeth on promargin (lower line) and retromargin (upper line) <bold>32</bold> Detail of the chelicerae teeth <bold>33</bold> Left chelicerae, apical part of the fang <bold>34</bold> Detail of the venom gland duct opening on left fang of the chelicerae <bold>35</bold> Left chelicerae, retrolateral view <bold>36</bold> Setae on retrolateral part of left chelicerae <bold>37</bold> Detail of the clubbed setae on retrolateral region of chelicerae (left arrows indicate the glandular pores on the cuticle surface with secretion coming out at the moment of the microphotograph, right arrow indicates pore without secretion). Scales: 20 µm (Figure <bold>34</bold>), 50 µm (Figure <bold>37</bold>), 100 µm (Figures <bold>32, 33</bold>), 400 µm (Figure <bold>36</bold>), 500 µm (Figure <bold>31</bold>), 1 mm (Figures <bold>30, 35</bold>).</p></caption><graphic xmlns:xlink="http://www.w3.org/1999/xlink" xlink:href="zookeys-416-001-g004.jpg" position="float" orientation="portrait" xlink:type="simple"/></fig><p><italic>Labium</italic>: Trapezoidal, length 0.53, width 1.37, with 38 finger-shaped cuspules grouped on anterior part; anteriorly with several long, slightly curved setae (<xref ref-type="fig" rid="F1">Figure 7</xref>); without pores on surface, not encrusted with soil particles. Labium merged to sternum, labium-sternal furrow shallow (<xref ref-type="fig" rid="F1">Figures 2</xref>, <xref ref-type="fig" rid="F1">7</xref>).</p><!--PageBreak--><!--PageBreak--><!--PageBreak--><!--PageBreak--><!--PageBreak--><!--PageBreak--><p><italic>Sternum</italic>: Circular, length 2.275, width 2.77, with few, scattered, long setae. Sigillae oval; third and fourth pairs hardly visible; fourth pair half its length from margin (<xref ref-type="fig" rid="F1">Figure 2</xref>).</p><p><italic>Legs</italic>: Length of legs and palp (femur, patella, tibia, metatarsus, tarsus, total): I: 5.60, 2.60, 3.75, 3.55, 1.95, 17.45. II: 3.85, 2.00, 2.70, 3.00, 1.55, 13.10. III: 3.40, 1.60, 2.25, 2.60, 1.60, 11.45. IV: 4.40, 2.00, 3.45, 3.70, 2.00, 15.55. Leg formula: 1-4-2-3. Palp: 2.00, 1.43, 1.65, -, 0.80, 5.88. Leg I longer and stouter than others, leg III shorter and thinner than others (<xref ref-type="fig" rid="F10">Figure 58</xref>). Legs covered with curved, conical, barbed setae; in addition to clubbed setae (<xref ref-type="fig" rid="F5">Figure 40</xref>); with numerous pores on cuticular surface (arrows, <xref ref-type="fig" rid="F3">Figures 28</xref>, <xref ref-type="fig" rid="F5">40</xref>, <xref ref-type="fig" rid="F5">41</xref>), which are oval depressions with a longitudinal slit (<xref ref-type="fig" rid="F3">Figure 29</xref>). Leg I without tibial spurs. Femora with long, clubbed setae. Metatarsi and tarsi with spinose setae ventrally, which are wider on legs III and IV. Tarsi with inconspicuous scopula (<xref ref-type="fig" rid="F5">Figure 42</xref>), formed by small setae ending in a blunt tip (<xref ref-type="fig" rid="F5">Figure 43</xref>).</p><fig id="F5" position="float" orientation="portrait"><label>Figures 38–45.</label><caption><p><italic><tp:taxon-name>Paratropis tuxtlensis</tp:taxon-name></italic> sp. n. Male. <bold>38</bold> Left leg, trichobothria of metatarsus I, dorsal view <bold>39</bold> Left leg, setae on tibia I, retrolateral view <bold>40</bold> Detail of setae on tibiae I (arrows indicate the glandular pores) <bold>41</bold> Detail of the glandular pores on tibia I (arrow indicates pore with secretion) <bold>42</bold> Left leg, tarsus I, retrolateral view <bold>43</bold> Detail of the scopular setae on tarsus I <bold>44</bold> Claws of tarsus I, retrolateral view (arrow indicates the single long tooth on left claw) <bold>45</bold> Detail of the paired claws of tarsus I (arrow indicates the unpaired ventral claw). Scales: 40 µm (Figure <bold>41</bold>), 100 µm (Figure <bold>43</bold>), 200 µm (Figures <bold>40, 45</bold>), 300 µm (Figure <bold>44</bold>), 400 µm (Figure <bold>38</bold>), 500 µm (Figures <bold>39, 42</bold>).</p></caption><graphic xmlns:xlink="http://www.w3.org/1999/xlink" xlink:href="zookeys-416-001-g005.jpg" position="float" orientation="portrait" xlink:type="simple"/></fig><p><italic>Claws</italic>: Tarsi with long paired claws (<xref ref-type="fig" rid="F5">Figures 42</xref>, <xref ref-type="fig" rid="F5">44</xref>, <xref ref-type="fig" rid="F5">45</xref>), which have just one long median tooth ventrally (arrow, <xref ref-type="fig" rid="F5">Figure 44</xref>). Only tarsus I has the third, unpaired claw (arrow, <xref ref-type="fig" rid="F5">Figure 45</xref>), tarsus I ventral-distally with some barbed setae, near to unpaired claw (<xref ref-type="fig" rid="F5">Figure 45</xref>).</p><!--PageBreak--><p><italic>Leg trichobothria</italic>: Located on tibiae, metatarsi, and tarsi (<xref ref-type="fig" rid="F6">Figures 46</xref>–<xref ref-type="fig" rid="F7">48</xref>). Cuticle around the trichobothria without soil-particle encrustations (<xref ref-type="fig" rid="F2">Figures 18</xref>, <xref ref-type="fig" rid="F3">28</xref>, <xref ref-type="fig" rid="F5">38</xref>, <xref ref-type="fig" rid="F6">46</xref>–<xref ref-type="fig" rid="F7">48</xref>). Trichobothria sockets variable in size, basal-most smallest (<xref ref-type="fig" rid="F2">Figures 18</xref>, <xref ref-type="fig" rid="F3">28</xref>, <xref ref-type="fig" rid="F5">38</xref>, <xref ref-type="fig" rid="F6">46</xref>–<xref ref-type="fig" rid="F7">48</xref>). Dividing each leg segment into thirds (basal, median, apical), tibiae I has six trichobothria, three medial-prolateral, three medial-retrolateral (<xref ref-type="fig" rid="F6">Figure 46</xref>). Tibia II has six trichobothria, three medial-prolateral, three medial-retrolateral (<xref ref-type="fig" rid="F6">Figure 46</xref>). Tibia III has four trichobothria, two medial-prolateral, two medial-retrolateral (<xref ref-type="fig" rid="F6">Figure 46</xref>). Tibia IV has four trichobothria, three medial-prolateral, one medial-retrolateral (<xref ref-type="fig" rid="F6">Figure 46</xref>). All metatarsi have three trichobothria apical-dorsal (<xref ref-type="fig" rid="F6">Figure 47</xref>). Finally, tarsus I has six trichobothria medial-dorsal, tarsus II has four medial-dorsal, tarsi III and IV have five trichobothria medial-dorsal (<xref ref-type="fig" rid="F7">Figure 48</xref>).</p><fig id="F6" position="float" orientation="portrait"><label>Figures 46–47.</label><caption><p><italic><tp:taxon-name>Paratropis tuxtlensis</tp:taxon-name></italic> sp. n. Trichobothria on male appendages <bold>46</bold> Trichobothria pattern on tibiae of palp (Pa) and legs I-IV <bold>47</bold> Trichobothria pattern on metatarsi I-IV.</p></caption><graphic xmlns:xlink="http://www.w3.org/1999/xlink" xlink:href="zookeys-416-001-g006.jpg" position="float" orientation="portrait" xlink:type="simple"/></fig><fig id="F7" position="float" orientation="portrait"><label>Figures 48.</label><caption><p><italic><tp:taxon-name>Paratropis tuxtlensis</tp:taxon-name></italic> sp. n. Trichobothria pattern on tarsi I-IV on male legs.</p></caption><graphic xmlns:xlink="http://www.w3.org/1999/xlink" xlink:href="zookeys-416-001-g007.jpg" position="float" orientation="portrait" xlink:type="simple"/></fig><p><italic>Chaetotaxy (left side)</italic>: Metatarsus III 1v; IV 1v. The legs on males have numerous conical, barbed setae.</p><p><italic>Opisthosoma</italic>: Oval, longer than wide (<xref ref-type="fig" rid="F1">Figure 3</xref>), dorsally with eight longitudinal rows of clubbed setae, each row with eight setae. Opisthosoma completely covered with soil particles (<xref ref-type="fig" rid="F1">Figure 3</xref>), genital gonopore not visible. Booklung openings oval, sclerotized.</p><!--PageBreak--><p><italic>Spinnerets</italic>: PMS considerably shorter than PLS (arrows <xref ref-type="fig" rid="F1">Figure 8</xref>). First and second segments of PLS cylindrical, third segment finger-shaped distally (<xref ref-type="fig" rid="F1">Figure 8</xref>). Measurements: PMS length 0.22, width 0.12, 0.10 apart. Segments of PLS (length): basal 0.70, middle 0.50, distal 0.90; midwidths PLS (width): basal 0.48, middle 0.46, distal 0.34.</p><p><bold>Paratype female (CNAN-T0767).</bold> Body length 12.90 (not including chelicerae and spinnerets); chelicerae length 1.80; carapace length 6.00; width 5.70; opistosoma length 6.40, width 5.10.</p><p><bold>Female similar to the male, differences:</bold> <italic>Coloration</italic>: Chelicerae, endites, labium, and sternum darker orange than the male (<xref ref-type="fig" rid="F8">Figures 50</xref>, <xref ref-type="fig" rid="F8">55</xref>).</p><fig id="F8" position="float" orientation="portrait"><label>Figures 49–56.</label><caption><p><italic><tp:taxon-name>Paratropis tuxtlensis</tp:taxon-name></italic> sp. n. Female. <bold>49</bold> Carapace, dorsal view <bold>50</bold> Prosoma, ventral view, showing the sternum, labium, endites and chelicerae <bold>51</bold> Opisthosoma, dorsal view <bold>52</bold> Carapace, left lateral view <bold>53</bold> Ocular region, dorsal view <bold>54</bold> Spinnerets, ventral view (arrows indicate the PMS) <bold>55</bold> Endites and labium, ventral view <bold>56</bold> Spermathecae, dorsal view. Scales: 0.25 mm (Figure <bold>56</bold>), 0.6 mm (Figure <bold>53</bold>), 1 mm (Figures <bold>54, 55</bold>), 2 mm (Figures <bold>49–52</bold>).</p></caption><graphic xmlns:xlink="http://www.w3.org/1999/xlink" xlink:href="zookeys-416-001-g008.jpg" position="float" orientation="portrait" xlink:type="simple"/></fig><p><italic>Carapace</italic>: Oblong-orbiculate (<xref ref-type="fig" rid="F8">Figure 49</xref>). Caput elevated (<xref ref-type="fig" rid="F8">Figure 52</xref>); fovea shallow, slightly recurved, 1.08 wide, visible only when carapace is cleaned of soil particle encrustations. Eye sizes and interocular distances: AME 0.35; ALE 0.25; PME 0.15; PLE 0.28; AME–AME 0.13; AME–ALE 0.05; PME–PME 0.55; PME–PLE 0.06; ALE–PLE 0.08. Ocular tubercle raised; length 1.08, width 1.13; clypeus lacking (<xref ref-type="fig" rid="F8">Figure 53</xref>).</p><p><italic>Palps</italic>: Thicker than on male. Tarsi with one distal, long, curved unpaired claw, which has just one tooth. Tarsi ventrally with spines; left tarsus with spines: 2+1, right tarsus with spines: 1+2+2. All palp segments covered with encrusted soil particles, except prolateral regions of femora and trochanters. Tibia with five trichobothria, two medial-prolateral, three medial-retrolateral. Tarsus with four medial-dorsal trichobothria.</p><p><italic>Chelicerae</italic>: Fangs wider than on male (<xref ref-type="fig" rid="F8">Figure 50</xref>). Chelicerae furrows with conical, wide, short teeth on promargin and retromargin. Right chelicera promargin with 13 teeth, retromargin with 11 teeth; left chelicera promargin with 12 teeth, retromargin with 11 teeth; teeth on retromargin wider than teeth on promargin; on both rows the proximal teeth are wider and longer than distal teeth.</p><p><italic>Endites</italic>: Endites ventrally with numerous scattered, finger-shaped cuspules, 61 cuspules on right endite and 64 on left one (<xref ref-type="fig" rid="F8">Figure 55</xref>).</p><p><italic>Labium</italic>: Trapezoidal, length 1.02, width 1.58, with 69 cuspules grouped on anterior region; with several long and slightly curved setae on anterior part. Cuspules finger-shaped, as on endites. Labium merged to sternum, without glandular pores on surface, cuticle not encrusted with soil. Labium-sternal furrow shallow (<xref ref-type="fig" rid="F8">Figure 55</xref>).</p><p><italic>Sternum</italic>: Circular, length 2.5, width 3.05; with few scattered, long setae. Sigillae oval, third and fourth pairs hardly visible; fourth pair 3/4 times its length from margin.</p><p><italic>Legs</italic>: Length of legs and palp (femur, patella, tibia, metatarsus, tarsus, total): I: 3.65, 2.65, 3.25, 2.70, 1.40, 13.65. II: 3.50, 2.05, 2.35, 2.50, 1.45, 11.85. III: 2.95, 1.85, 2.05, 2.30, 1.35, 10.50. IV: 4.00, 1.60, 3.10, 3.40, 1.75, 13.85. Leg formula: 4-1-2-3. Palp: 2.67, 1.67, 1.53, -, 1.90, 7.77. Metatarsi and tarsi with spinose setae ventrally, wider on legs III and IV; thicker and more visible than on male. Tarsi with inconspicuous scopula, composed of small setae ending in blunt tip.</p><p><italic>Claws</italic>: Slightly longer than the male. Only the tarsi I and II with small, unpaired third claw (differing from the male, which lacks it in tarsus II, and from <xref ref-type="bibr" rid="B8">Raven’s 1985</xref> generic diagnosis). Palp tarsus with one single claw, without tooth.</p><!--PageBreak--><!--PageBreak--><p><italic>Leg trichobothria</italic>: Located on tibiae, metatarsi, and tarsi. Cuticle around trichobothria not covered with encrusted soil particles. Trichobothrial socket size variable, smallest basally and apically. Tibia I has six trichobothria: three medial-prolateral, two medial-retrolateral, one medial-dorsal; tibia II has six trichobothria: three medial-prolateral, three medial-retrolateral; tibia III has six trichobothria: three medial-prolateral, three medial-retrolateral; tibia IV has five trichobothria: one medial-prolateral, one medial-dorsal, three medial-retrolateral; palpal tibia has six trichobothria: three medial-prolateral, three medial-retrolateral. Metatarsi I-III has three apical-dorsal trichobothria, metatarsus IV has four trichobothria: one medial-dorsal, three apical-dorsal. Tarsus I has nine medial-dorsal trichobothria; tarsus II has seven medial-dorsal trichobothria; tarsus III has six medial-dorsal trichobothria; tarsus IV has seven medial-dorsal trichobothria. Palpal tarsus has five medial dorsal trichobothria.</p><p><italic>Chaetotaxy (left side)</italic>: Metatarsus I 28v; II 6v; III 5v; IV 3v; tarsus I 14v; II 7v; III 3v; IV 1v; palp 7v. Conspicuous spines are more visible in females than in males.</p><p><italic>Opisthosoma</italic>: Bigger than in male (<xref ref-type="fig" rid="F8">Figure 51</xref>), genital operculum not visible due to encrusted soil particles.</p><p><italic>Spermathecae</italic>: Two long, separated lobes, wider basally, slightly curved outwards from base; apically with paired sigmoid receptacles (<xref ref-type="fig" rid="F8">Figure 56</xref>).</p><p><italic>Spinnerets</italic>: PMS considerably shorter than PLS (arrows <xref ref-type="fig" rid="F8">Figure 54</xref>), however PLS bigger than on male (<xref ref-type="fig" rid="F8">Figure 54</xref>). First and second segments of PLS cylindrical, third segment finger-shaped distally. Measurements: PMS length 0.24, width 0.18, 0.24 apart; Segments of PLS (length): basal 0.90, middle 0.46, distal 1.00; midwidths PLS (width): basal 0.64, middle 0.58, distal 0.46 (<xref ref-type="fig" rid="F8">Figure 54</xref>).</p></tp:treatment-sec><tp:treatment-sec sec-type="Variation"><title>Variation.</title><p>Males (N= 3), females (N= 3). There is no variation in male secondary sexual characteristics. It is difficult to determine if there is variation in coloration in males due to the soil particles encrusted on the cuticle. However, in the endites, labium, and sternum which do not have encrusted soil particles, there was no variation in coloration. <italic>Males</italic>: Carapace length 4.50–5.35 (<italic>x</italic> = 4.88), width 4.7–5.2 (<italic>x</italic> = 4.93). Tibia I length 3.90–4.50 (<italic>x</italic> = 4.25). Sternum length 2.25–2.50 (<italic>x</italic> = 2.35), width 2.55–2.85 (<italic>x</italic> = 2.70). Endites length 2.00–2.30 (<italic>x</italic> = 2.13). Cuspules: endites, male 1 (right/left) (42/40), male 2 (38/39), male 3 (54/48); labium, male 1 (39), male 2 (47), male 3 (32). <italic>Females</italic>: Carapace length 5.40–6.10 (<italic>x</italic> = 5.80), width 5.10–5.80 (<italic>x</italic> = 5.50). Tibia I length 3.65–4.00 (<italic>x</italic> = 3.81). Sternum length 2.40–2.85 (<italic>x</italic> = 2.68), width 3.00–3.30 (<italic>x</italic> = 3.16). Endites length 2.45–2.75 (<italic>x</italic> = 2.61). Cuspules: endites, female 1 (60/66), female 2 (75/77), female 3 (43/51); labium, female 1 (64), female 2 (68), female 3 (41).</p><p>Juveniles (N= 2) (two different instars): Body lengths 4.30 (#1), 5.10 (#2) (not including chelicerae and spinnerets); Carapace lengths 2.05, 2.25, widths 1.95, 2.37. Tibia I lengths 1.35, 1.55. Sternum lengths 1.10, 1.30, widths 1.40, 1.55. Endites lengths 0.86, 1.00. Cuspules: endites, juvenile #1 (right/left) (12/12), juvenile #2 (19/17); labium: juvenile 1 (14), juvenile 2 (15). <!--PageBreak--><italic>Leg trichobothria</italic>: Juvenile #1: Tibia I (4 trichobothria) (2 medial-prolateral, 2 medial-retrolateral), tibia II (4) (2 medial-prolateral, 2 medial-retrolateral), tibia III (4) (2 medial-prolateral, 2 medial-retrolateral), tibia IV (3) (2 medial-prolateral, 1 medial-retrolateral). Metatarsus I (2) (1 medial-dorsal, 1 apical-dorsal), metatarsus II (2) (1 medial-dorsal, 1 apical-dorsal), metatarsus III (2) (1 medial-dorsal, 1 apical-dorsal), metatarsus IV (2) (apical-dorsal). All tarsi (2) (medial-dorsal). Juvenile #2: Tibia I (4) (2 medial-prolateral, 2 medial-retrolateral), tibia II (4) (2 medial-prolateral, 2 medial-retrolateral), tibia III (4) (2 medial-prolateral, 2 medial-retrolateral), tibia IV (3) (2 medial-prolateral, 1 medial-retrolateral). All metatarsus (2) (apical-dorsal). Tarsus I (4) (medial-dorsal), tarsi II-IV (3) (medial-dorsal). <italic>Palp trichobothria</italic>: Juvenile #1: Tibiae (3) (1 medial-prolateral, 2 medial-retrolateral), Tarsus (2) (medial-dorsal). Juvenile #2: Tibiae (3) (1 medial-prolateral, 2 medial-retrolateral), Tarsus (2) (medial-dorsal).</p></tp:treatment-sec><tp:treatment-sec sec-type="Etymology"><title>Etymology.</title><p>The specific name is an adjective and refers to the type locality: Estación de Biología Tropical “<italic>Los Tuxtlas</italic>”, Municipio San Andrés Tuxtla, Veracruz, Mexico.</p></tp:treatment-sec><tp:treatment-sec sec-type="Distribution"><title>Distribution.</title><p>The species is known only from the region around the type locality in the Volcan San Martin Biosphere Reserve (<xref ref-type="fig" rid="F11">Figure 62</xref>).</p></tp:treatment-sec><tp:treatment-sec sec-type="Natural history"><title>Natural history.</title><p>The specimens were collected in tropical rain-forest, under boulders on the ground (<xref ref-type="fig" rid="F9">Figure 57</xref>). The holotype, two paratype males and one juvenile where collected near each other, within around 3 m<sup>2</sup>, in a zone with numerous small and big boulders on the ground. The specimens remained motionless when they were <!--PageBreak-->exposed by removing the rock that provided shelter, possibly as a defense mechanism because the soil particles encrusted on the body cuticle serves as camouflage with the moist ground (<xref ref-type="fig" rid="F9">Figures 57</xref>–<xref ref-type="fig" rid="F10">60</xref>). The type locality is at 1039 m elevation, and two adult females where collected nearby at 480 m.</p><fig id="F9" position="float" orientation="portrait"><label>Figure 57.</label><caption><p>Tropical rain-forest in the Estación de Biología Tropical “Los Tuxtlas”, Veracruz, Mexico. Habitat of <italic><tp:taxon-name>Paratropis tuxtlensis</tp:taxon-name></italic> new species, arrow indicates the microhabitat where the specimens were collected (under boulders).</p></caption><graphic xmlns:xlink="http://www.w3.org/1999/xlink" xlink:href="zookeys-416-001-g009.jpg" position="float" orientation="portrait" xlink:type="simple"/></fig><fig id="F10" position="float" orientation="portrait"><label>Figures 58–61.</label><caption><p><italic><tp:taxon-name>Paratropis tuxtlensis</tp:taxon-name></italic> sp. n. Photographs of live specimens, kept in the laboratory <bold>58</bold> Adult male <bold>59</bold> Immature specimen <bold>60</bold> Adult female <bold>61</bold> Adult female protecting her egg sac. Scales: 1 mm (Figure <bold>59</bold>), 4 mm (Figure <bold>58</bold>), 6 mm (Figure <bold>60</bold>).</p></caption><graphic xmlns:xlink="http://www.w3.org/1999/xlink" xlink:href="zookeys-416-001-g010.jpg" position="float" orientation="portrait" xlink:type="simple"/></fig><fig id="F11" position="float" orientation="portrait"><label>Figure 62.</label><caption><p>Known records of the species of the genus <italic><tp:taxon-name>Paratropis</tp:taxon-name></italic>: <italic><tp:taxon-name>Paratropis tuxtlensis</tp:taxon-name></italic> new species from Estación de Biología Tropical “Los Tuxtlas”, Veracruz, Mexico; <italic><tp:taxon-name>Paratropis papilligera</tp:taxon-name></italic> from Santarém, Pará, Brazil; <italic><tp:taxon-name>Paratropis sanguinea</tp:taxon-name></italic> from Alto-Jurúa, Amazonas, Brazil; <italic><tp:taxon-name>Paratropis scruposa</tp:taxon-name></italic> from Pebas, Loreto, Peru; and <italic><tp:taxon-name>Paratopis seminermis</tp:taxon-name></italic> from Santa Ana, Falcón, Venezuela.</p></caption><graphic xmlns:xlink="http://www.w3.org/1999/xlink" xlink:href="zookeys-416-001-g011.jpg" position="float" orientation="portrait" xlink:type="simple"/></fig><p>Towards the end of spring (May 19, 2012), one paratypes female (CNAN-T0767) kept in captivity in the laboratory laid an egg sac (<xref ref-type="fig" rid="F10">Figure 61</xref>). The female kept her palps and legs in contact with the egg sac constantly. Twenty-three spiderlings emerged 38 days after oviposition (July 26, 2012).</p></tp:treatment-sec><tp:treatment-sec sec-type="Remarks"><title>Remarks.</title><p>Although <italic><tp:taxon-name>Paratropis papilligera</tp:taxon-name></italic> was described by <xref ref-type="bibr" rid="B3">F. O. P.-Cambridge (1896)</xref> based on male and female adults from Pará, Brasil (<xref ref-type="bibr" rid="B3">F. O. P.-Cambridge 1896</xref>; figs 1, 6-8, 17, 23), being the first species where the male is known, the type material of <italic><tp:taxon-name>Paratropis papilligera</tp:taxon-name></italic> for the comparative description of <italic><tp:taxon-name>Paratropis tuxtlensis</tp:taxon-name></italic> sp. n. was not revised because the description made by <xref ref-type="bibr" rid="B3">F. O. P.-Cambridge (1896)</xref> is complete and enough. The detailed F. O. P.-Cambridge’s description allowed getting enough information about the important morphological characters to separate <italic><tp:taxon-name>Paratropis tuxtlensis</tp:taxon-name></italic> as a new species as was mentioned in the comparative diagnosis herein.</p><!--PageBreak--></tp:treatment-sec><ref-list><ref id="B3"><mixed-citation xmlns:xlink="http://www.w3.org/1999/xlink" xlink:type="simple"><person-group><name name-style="western"><surname>Cambridge</surname><given-names>FOP</given-names></name></person-group> (<year>1896</year>) <article-title>On the Theraphosidae of the lower Amazons: being an account of the new genera and species of this group of spiders discovered during the expedition of the steamship "Faraday" up the river Amazons.</article-title> <source>Proceedings of the Zoological Society of London</source>, <fpage>716</fpage>–<lpage>766</lpage>.</mixed-citation></ref><ref id="B8"><mixed-citation xmlns:xlink="http://www.w3.org/1999/xlink" xlink:type="simple"><person-group><name name-style="western"><surname>Raven</surname><given-names>RJ</given-names></name></person-group> (<year>1985</year>) <article-title>The spider infraorder Mygalomorphae (Araneae): cladistics and systematics.</article-title><source>Bulletin of the American Museum of Natural History</source><volume>182</volume>: <fpage>1</fpage>–<lpage>180</lpage>.</mixed-citation></ref></ref-list></tp:taxon-treatment>
